# Supplementary material for: Monitoring the SARS-CoV-2 Pandemic: Prevalence of Antibodies in a Large, Repetitive Cross-Sectional Study of Blood Donors in Germany—Results from the SeBluCo Study 2020–2022
Source: Pathogens. 2023 Apr 2;12(4):551. doi: 10.3390/pathogens12040551 (PMC10144823; doi:10.3390/pathogens12040551)
Supplement: Supplementary file 1 [file pathogens-12-00551-s001.zip]

Archive with 1 entries (1 files):
- pathogens-2283392-supplementary.pdf
